# Supplementary material for: Monocular complex amplitude imaging via a polarization-multiplexed liquid-crystal-lens-informed Fourier neural network
Source: Natl Sci Rev. 2025 Dec 9;13(2):nwaf561. doi: 10.1093/nsr/nwaf561 (PMC12839537; doi:10.1093/nsr/nwaf561)
Supplement: nwaf561_Supplemental_Files [file nwaf561_supplemental_files.zip]

Archive with 3 entries (3 files):
- LiuLi_LCLensQPI__SupplementaryInformation_NSR_check.pdf
- Movie S1.mp4
- Movie S2.mp4
